# Supplementary material for: Multi-omics reveals the mechanism of rumen microbiome and its metabolome together with host metabolome participating in the regulation of milk production traits in dairy buffaloes
Source: Front Microbiol. 2024 Mar 8;15:1301292. doi: 10.3389/fmicb.2024.1301292 (PMC10959287; doi:10.3389/fmicb.2024.1301292)
Supplement: Supplementary file 4 [file Table_4.XLSX]

## Sheet: 工作表1
Table S4 Composition of metabolic pathways based on the first-level, second-level and third-level functions in the KEGG
KO_Pathway_Level3	Pathway_Name			Gene_Num
ko02024	Cellular Processes; Cellular community - prokaryotes; Quorum sensing			58742
ko02025	Cellular Processes; Cellular community - prokaryotes; Biofilm formation - Pseudomonas aeruginosa			2654
ko02026	Cellular Processes; Cellular community - prokaryotes; Biofilm formation - Escherichia coli			11645
ko02030	Cellular Processes; Cell motility; Bacterial chemotaxis			4734
ko02040	Cellular Processes; Cell motility; Flagellar assembly			4838
ko04110	Cellular Processes; Cell growth and death; Cell cycle			1015
ko04111	Cellular Processes; Cell growth and death; Cell cycle - yeast			862
ko04112	Cellular Processes; Cell growth and death; Cell cycle - Caulobacter			25856
ko04113	Cellular Processes; Cell growth and death; Meiosis - yeast			1612
ko04114	Cellular Processes; Cell growth and death; Oocyte meiosis			1448
ko04115	Cellular Processes; Cell growth and death; p53 signaling pathway			280
ko04136	Cellular Processes; Transport and catabolism; Autophagy - other			394
ko04137	Cellular Processes; Transport and catabolism; Mitophagy - animal			474
ko04138	Cellular Processes; Transport and catabolism; Autophagy - yeast			1698
ko04139	Cellular Processes; Transport and catabolism; Mitophagy - yeast			386
ko04140	Cellular Processes; Transport and catabolism; Autophagy - animal			2252
ko04142	Cellular Processes; Transport and catabolism; Lysosome			9433
ko04144	Cellular Processes; Transport and catabolism; Endocytosis			3497
ko04145	Cellular Processes; Transport and catabolism; Phagosome			1306
ko04146	Cellular Processes; Transport and catabolism; Peroxisome			10193
ko04210	Cellular Processes; Cell growth and death; Apoptosis			2686
ko04214	Cellular Processes; Cell growth and death; Apoptosis - fly			675
ko04215	Cellular Processes; Cell growth and death; Apoptosis - multiple species			23
ko04216	Cellular Processes; Cell growth and death; Ferroptosis			8626
ko04217	Cellular Processes; Cell growth and death; Necroptosis			13949
ko04218	Cellular Processes; Cell growth and death; Cellular senescence			1318
ko04510	Cellular Processes; Cellular community - eukaryotes; Focal adhesion			1080
ko04520	Cellular Processes; Cellular community - eukaryotes; Adherens junction			337
ko04530	Cellular Processes; Cellular community - eukaryotes; Tight junction			2232
ko04540	Cellular Processes; Cellular community - eukaryotes; Gap junction			728
ko04550	Cellular Processes; Cellular community - eukaryotes; Signaling pathways regulating pluripotency of stem cells			537
ko04810	Cellular Processes; Cell motility; Regulation of actin cytoskeleton			772
ko05111	Cellular Processes; Cellular community - prokaryotes; Biofilm formation - Vibrio cholerae			10885
ko02010	Environmental Information Processing; Membrane transport; ABC transporters			83062
ko02020	Environmental Information Processing; Signal transduction; Two-component system			37342
ko02060	Environmental Information Processing; Membrane transport; Phosphotransferase system (PTS)			3645
ko03070	Environmental Information Processing; Membrane transport; Bacterial secretion system			25449
ko04010	Environmental Information Processing; Signal transduction; MAPK signaling pathway			1343
ko04011	Environmental Information Processing; Signal transduction; MAPK signaling pathway - yeast			873
ko04012	Environmental Information Processing; Signal transduction; ErbB signaling pathway			678
ko04013	Environmental Information Processing; Signal transduction; MAPK signaling pathway - fly			1600
ko04014	Environmental Information Processing; Signal transduction; Ras signaling pathway			1463
ko04015	Environmental Information Processing; Signal transduction; Rap1 signaling pathway			630
ko04016	Environmental Information Processing; Signal transduction; MAPK signaling pathway - plant			753
ko04020	Environmental Information Processing; Signal transduction; Calcium signaling pathway			649
ko04022	Environmental Information Processing; Signal transduction; cGMP-PKG signaling pathway			962
ko04024	Environmental Information Processing; Signal transduction; cAMP signaling pathway			1533
ko04064	Environmental Information Processing; Signal transduction; NF-kappa B signaling pathway			145
ko04066	Environmental Information Processing; Signal transduction; HIF-1 signaling pathway			3354
ko04068	Environmental Information Processing; Signal transduction; FoxO signaling pathway			3484
ko04070	Environmental Information Processing; Signal transduction; Phosphatidylinositol signaling system			3066
ko04071	Environmental Information Processing; Signal transduction; Sphingolipid signaling pathway			1238
ko04072	Environmental Information Processing; Signal transduction; Phospholipase D signaling pathway			997
ko04075	Environmental Information Processing; Signal transduction; Plant hormone signal transduction			6
ko04080	Environmental Information Processing; Signaling molecules and interaction; Neuroactive ligand-receptor interaction			210
ko04150	Environmental Information Processing; Signal transduction; mTOR signaling pathway			1751
ko04151	Environmental Information Processing; Signal transduction; PI3K-Akt signaling pathway			5885
ko04152	Environmental Information Processing; Signal transduction; AMPK signaling pathway			4222
ko04310	Environmental Information Processing; Signal transduction; Wnt signaling pathway			1104
ko04330	Environmental Information Processing; Signal transduction; Notch signaling pathway			66
ko04340	Environmental Information Processing; Signal transduction; Hedgehog signaling pathway			959
ko04341	Environmental Information Processing; Signal transduction; Hedgehog signaling pathway - fly			950
ko04350	Environmental Information Processing; Signal transduction; TGF-beta signaling pathway			311
ko04370	Environmental Information Processing; Signal transduction; VEGF signaling pathway			449
ko04371	Environmental Information Processing; Signal transduction; Apelin signaling pathway			1537
ko04390	Environmental Information Processing; Signal transduction; Hippo signaling pathway			1178
ko04391	Environmental Information Processing; Signal transduction; Hippo signaling pathway - fly			705
ko04392	Environmental Information Processing; Signal transduction; Hippo signaling pathway - multiple species			725
ko04514	Environmental Information Processing; Signaling molecules and interaction; Cell adhesion molecules (CAMs)			5
ko04630	Environmental Information Processing; Signal transduction; Jak-STAT signaling pathway			278
ko04668	Environmental Information Processing; Signal transduction; TNF signaling pathway			342
ko00970	Genetic Information Processing; Translation; Aminoacyl-tRNA biosynthesis			74211
ko03008	Genetic Information Processing; Translation; Ribosome biogenesis in eukaryotes			2579
ko03010	Genetic Information Processing; Translation; Ribosome			45087
ko03013	Genetic Information Processing; Translation; RNA transport			3422
ko03015	Genetic Information Processing; Translation; mRNA surveillance pathway			796
ko03018	Genetic Information Processing; Folding, sorting and degradation; RNA degradation			28103
ko03020	Genetic Information Processing; Transcription; RNA polymerase			14572
ko03022	Genetic Information Processing; Transcription; Basal transcription factors			197
ko03030	Genetic Information Processing; Replication and repair; DNA replication			44211
ko03040	Genetic Information Processing; Transcription; Spliceosome			1013
ko03050	Genetic Information Processing; Folding, sorting and degradation; Proteasome			588
ko03060	Genetic Information Processing; Folding, sorting and degradation; Protein export			26405
ko03410	Genetic Information Processing; Replication and repair; Base excision repair			20348
ko03420	Genetic Information Processing; Replication and repair; Nucleotide excision repair			36196
ko03430	Genetic Information Processing; Replication and repair; Mismatch repair			53336
ko03440	Genetic Information Processing; Replication and repair; Homologous recombination			55907
ko03450	Genetic Information Processing; Replication and repair; Non-homologous end-joining			62
ko03460	Genetic Information Processing; Replication and repair; Fanconi anemia pathway			175
ko04120	Genetic Information Processing; Folding, sorting and degradation; Ubiquitin mediated proteolysis			1042
ko04122	Genetic Information Processing; Folding, sorting and degradation; Sulfur relay system			8250
ko04130	Genetic Information Processing; Folding, sorting and degradation; SNARE interactions in vesicular transport			8
ko04141	Genetic Information Processing; Folding, sorting and degradation; Protein processing in endoplasmic reticulum			5713
ko00010	Metabolism; Carbohydrate metabolism; Glycolysis / Gluconeogenesis			49297
ko00020	Metabolism; Carbohydrate metabolism; Citrate cycle (TCA cycle)			25327
ko00030	Metabolism; Carbohydrate metabolism; Pentose phosphate pathway			30749
ko00040	Metabolism; Carbohydrate metabolism; Pentose and glucuronate interconversions			23087
ko00051	Metabolism; Carbohydrate metabolism; Fructose and mannose metabolism			30902
ko00052	Metabolism; Carbohydrate metabolism; Galactose metabolism			47307
ko00053	Metabolism; Carbohydrate metabolism; Ascorbate and aldarate metabolism			5296
ko00061	Metabolism; Lipid metabolism; Fatty acid biosynthesis			21435
ko00062	Metabolism; Lipid metabolism; Fatty acid elongation			9
ko00071	Metabolism; Lipid metabolism; Fatty acid degradation			9742
ko00072	Metabolism; Lipid metabolism; Synthesis and degradation of ketone bodies			704
ko00100	Metabolism; Lipid metabolism; Steroid biosynthesis			100
ko00120	Metabolism; Lipid metabolism; Primary bile acid biosynthesis			111
ko00121	Metabolism; Lipid metabolism; Secondary bile acid biosynthesis			111
ko00130	Metabolism; Metabolism of cofactors and vitamins; Ubiquinone and other terpenoid-quinone biosynthesis			4625
ko00140	Metabolism; Lipid metabolism; Steroid hormone biosynthesis			532
ko00190	Metabolism; Energy metabolism; Oxidative phosphorylation			27886
ko00195	Metabolism; Energy metabolism; Photosynthesis			9016
ko00220	Metabolism; Amino acid metabolism; Arginine biosynthesis			22188
ko00230	Metabolism; Nucleotide metabolism; Purine metabolism			118095
ko00240	Metabolism; Nucleotide metabolism; Pyrimidine metabolism			103251
ko00250	Metabolism; Amino acid metabolism; Alanine, aspartate and glutamate metabolism			47479
ko00260	Metabolism; Amino acid metabolism; Glycine, serine and threonine metabolism			38444
ko00261	Metabolism; Biosynthesis of other secondary metabolites; Monobactam biosynthesis			9059
ko00270	Metabolism; Amino acid metabolism; Cysteine and methionine metabolism			42521
ko00280	Metabolism; Amino acid metabolism; Valine, leucine and isoleucine degradation			8227
ko00281	Metabolism; Metabolism of terpenoids and polyketides; Geraniol degradation			116
ko00290	Metabolism; Amino acid metabolism; Valine, leucine and isoleucine biosynthesis			11129
ko00300	Metabolism; Amino acid metabolism; Lysine biosynthesis			25390
ko00310	Metabolism; Amino acid metabolism; Lysine degradation			3753
ko00311	Metabolism; Biosynthesis of other secondary metabolites; Penicillin and cephalosporin biosynthesis			348
ko00330	Metabolism; Amino acid metabolism; Arginine and proline metabolism			13954
ko00332	Metabolism; Biosynthesis of other secondary metabolites; Carbapenem biosynthesis			2262
ko00333	Metabolism; Biosynthesis of other secondary metabolites; Prodigiosin biosynthesis			3944
ko00340	Metabolism; Amino acid metabolism; Histidine metabolism			14902
ko00350	Metabolism; Amino acid metabolism; Tyrosine metabolism			5363
ko00360	Metabolism; Amino acid metabolism; Phenylalanine metabolism			9252
ko00361	Metabolism; Xenobiotics biodegradation and metabolism; Chlorocyclohexane and chlorobenzene degradation			565
ko00362	Metabolism; Xenobiotics biodegradation and metabolism; Benzoate degradation			2006
ko00364	Metabolism; Xenobiotics biodegradation and metabolism; Fluorobenzoate degradation			81
ko00365	Metabolism; Xenobiotics biodegradation and metabolism; Furfural degradation			3
ko00380	Metabolism; Amino acid metabolism; Tryptophan metabolism			2295
ko00400	Metabolism; Amino acid metabolism; Phenylalanine, tyrosine and tryptophan biosynthesis			26035
ko00401	Metabolism; Biosynthesis of other secondary metabolites; Novobiocin biosynthesis			5159
ko00405	Metabolism; Biosynthesis of other secondary metabolites; Phenazine biosynthesis			1543
ko00410	Metabolism; Metabolism of other amino acids; beta-Alanine metabolism			3238
ko00430	Metabolism; Metabolism of other amino acids; Taurine and hypotaurine metabolism			4591
ko00440	Metabolism; Metabolism of other amino acids; Phosphonate and phosphinate metabolism			3065
ko00450	Metabolism; Metabolism of other amino acids; Selenocompound metabolism			16616
ko00460	Metabolism; Metabolism of other amino acids; Cyanoamino acid metabolism			25487
ko00471	Metabolism; Metabolism of other amino acids; D-Glutamine and D-glutamate metabolism			7105
ko00472	Metabolism; Metabolism of other amino acids; D-Arginine and D-ornithine metabolism			475
ko00473	Metabolism; Metabolism of other amino acids; D-Alanine metabolism			5391
ko00480	Metabolism; Metabolism of other amino acids; Glutathione metabolism			8694
ko00500	Metabolism; Carbohydrate metabolism; Starch and sucrose metabolism			72984
ko00510	Metabolism; Glycan biosynthesis and metabolism; N-Glycan biosynthesis			1058
ko00511	Metabolism; Glycan biosynthesis and metabolism; Other glycan degradation			30251
ko00513	Metabolism; Glycan biosynthesis and metabolism; Various types of N-glycan biosynthesis			3358
ko00515	Metabolism; Glycan biosynthesis and metabolism; Mannose type O-glycan biosynthesis			5
ko00520	Metabolism; Carbohydrate metabolism; Amino sugar and nucleotide sugar metabolism			64300
ko00521	Metabolism; Biosynthesis of other secondary metabolites; Streptomycin biosynthesis			14946
ko00523	Metabolism; Metabolism of terpenoids and polyketides; Polyketide sugar unit biosynthesis			7950
ko00524	Metabolism; Biosynthesis of other secondary metabolites; Neomycin, kanamycin and gentamicin biosynthesis			2674
ko00525	Metabolism; Biosynthesis of other secondary metabolites; Acarbose and validamycin biosynthesis			4315
ko00531	Metabolism; Glycan biosynthesis and metabolism; Glycosaminoglycan degradation			7012
ko00540	Metabolism; Glycan biosynthesis and metabolism; Lipopolysaccharide biosynthesis			14434
ko00550	Metabolism; Glycan biosynthesis and metabolism; Peptidoglycan biosynthesis			42225
ko00561	Metabolism; Lipid metabolism; Glycerolipid metabolism			13644
ko00562	Metabolism; Carbohydrate metabolism; Inositol phosphate metabolism			4390
ko00563	Metabolism; Glycan biosynthesis and metabolism; Glycosylphosphatidylinositol (GPI)-anchor biosynthesis			25
ko00564	Metabolism; Lipid metabolism; Glycerophospholipid metabolism			15497
ko00565	Metabolism; Lipid metabolism; Ether lipid metabolism			482
ko00590	Metabolism; Lipid metabolism; Arachidonic acid metabolism			2463
ko00591	Metabolism; Lipid metabolism; Linoleic acid metabolism			123
ko00592	Metabolism; Lipid metabolism; alpha-Linolenic acid metabolism			175
ko00600	Metabolism; Lipid metabolism; Sphingolipid metabolism			21342
ko00601	Metabolism; Glycan biosynthesis and metabolism; Glycosphingolipid biosynthesis - lacto and neolacto series			1
ko00603	Metabolism; Glycan biosynthesis and metabolism; Glycosphingolipid biosynthesis - globo and isoglobo series			8286
ko00604	Metabolism; Glycan biosynthesis and metabolism; Glycosphingolipid biosynthesis - ganglio series			3284
ko00620	Metabolism; Carbohydrate metabolism; Pyruvate metabolism			42179
ko00621	Metabolism; Xenobiotics biodegradation and metabolism; Dioxin degradation			444
ko00622	Metabolism; Xenobiotics biodegradation and metabolism; Xylene degradation			491
ko00623	Metabolism; Xenobiotics biodegradation and metabolism; Toluene degradation			126
ko00624	Metabolism; Xenobiotics biodegradation and metabolism; Polycyclic aromatic hydrocarbon degradation			2
ko00625	Metabolism; Xenobiotics biodegradation and metabolism; Chloroalkane and chloroalkene degradation			2548
ko00626	Metabolism; Xenobiotics biodegradation and metabolism; Naphthalene degradation			665
ko00627	Metabolism; Xenobiotics biodegradation and metabolism; Aminobenzoate degradation			833
ko00630	Metabolism; Carbohydrate metabolism; Glyoxylate and dicarboxylate metabolism			30355
ko00633	Metabolism; Xenobiotics biodegradation and metabolism; Nitrotoluene degradation			850
ko00640	Metabolism; Carbohydrate metabolism; Propanoate metabolism			15839
ko00642	Metabolism; Xenobiotics biodegradation and metabolism; Ethylbenzene degradation			47
ko00643	Metabolism; Xenobiotics biodegradation and metabolism; Styrene degradation			498
ko00650	Metabolism; Carbohydrate metabolism; Butanoate metabolism			22998
ko00660	Metabolism; Carbohydrate metabolism; C5-Branched dibasic acid metabolism			6223
ko00670	Metabolism; Metabolism of cofactors and vitamins; One carbon pool by folate			22806
ko00680	Metabolism; Energy metabolism; Methane metabolism			29046
ko00710	Metabolism; Energy metabolism; Carbon fixation in photosynthetic organisms			24547
ko00720	Metabolism; Energy metabolism; Carbon fixation pathways in prokaryotes			38286
ko00730	Metabolism; Metabolism of cofactors and vitamins; Thiamine metabolism			16057
ko00740	Metabolism; Metabolism of cofactors and vitamins; Riboflavin metabolism			6394
ko00750	Metabolism; Metabolism of cofactors and vitamins; Vitamin B6 metabolism			6975
ko00760	Metabolism; Metabolism of cofactors and vitamins; Nicotinate and nicotinamide metabolism			18637
ko00770	Metabolism; Metabolism of cofactors and vitamins; Pantothenate and CoA biosynthesis			15074
ko00780	Metabolism; Metabolism of cofactors and vitamins; Biotin metabolism			10451
ko00785	Metabolism; Metabolism of cofactors and vitamins; Lipoic acid metabolism			1478
ko00790	Metabolism; Metabolism of cofactors and vitamins; Folate biosynthesis			15000
ko00791	Metabolism; Xenobiotics biodegradation and metabolism; Atrazine degradation			42
ko00830	Metabolism; Metabolism of cofactors and vitamins; Retinol metabolism			73
ko00860	Metabolism; Metabolism of cofactors and vitamins; Porphyrin and chlorophyll metabolism			21834
ko00900	Metabolism; Metabolism of terpenoids and polyketides; Terpenoid backbone biosynthesis			20192
ko00903	Metabolism; Metabolism of terpenoids and polyketides; Limonene and pinene degradation			1048
ko00905	Metabolism; Metabolism of terpenoids and polyketides; Brassinosteroid biosynthesis			2
ko00906	Metabolism; Metabolism of terpenoids and polyketides; Carotenoid biosynthesis			81
ko00908	Metabolism; Metabolism of terpenoids and polyketides; Zeatin biosynthesis			3254
ko00909	Metabolism; Metabolism of terpenoids and polyketides; Sesquiterpenoid and triterpenoid biosynthesis			113
ko00910	Metabolism; Energy metabolism; Nitrogen metabolism			17681
ko00920	Metabolism; Energy metabolism; Sulfur metabolism			8151
ko00930	Metabolism; Xenobiotics biodegradation and metabolism; Caprolactam degradation			378
ko00940	Metabolism; Biosynthesis of other secondary metabolites; Phenylpropanoid biosynthesis			20204
ko00944	Metabolism; Biosynthesis of other secondary metabolites; Flavone and flavonol biosynthesis			1081
ko00950	Metabolism; Biosynthesis of other secondary metabolites; Isoquinoline alkaloid biosynthesis			2839
ko00960	Metabolism; Biosynthesis of other secondary metabolites; Tropane, piperidine and pyridine alkaloid biosynthesis			4554
ko00965	Metabolism; Biosynthesis of other secondary metabolites; Betalain biosynthesis			7
ko00966	Metabolism; Biosynthesis of other secondary metabolites; Glucosinolate biosynthesis			1171
ko00980	Metabolism; Xenobiotics biodegradation and metabolism; Metabolism of xenobiotics by cytochrome P450			195
ko00981	Metabolism; Metabolism of terpenoids and polyketides; Insect hormone biosynthesis			955
ko00982	Metabolism; Xenobiotics biodegradation and metabolism; Drug metabolism - cytochrome P450			81
ko00983	Metabolism; Xenobiotics biodegradation and metabolism; Drug metabolism - other enzymes			15987
ko00984	Metabolism; Xenobiotics biodegradation and metabolism; Steroid degradation			4
ko01040	Metabolism; Lipid metabolism; Biosynthesis of unsaturated fatty acids			2771
ko01051	Metabolism; Metabolism of terpenoids and polyketides; Biosynthesis of ansamycins			5416
ko01052	Metabolism; Metabolism of terpenoids and polyketides; Type I polyketide structures			1
ko01053	Metabolism; Metabolism of terpenoids and polyketides; Biosynthesis of siderophore group nonribosomal peptides			402
ko01054	Metabolism; Metabolism of terpenoids and polyketides; Nonribosomal peptide structures			557
ko01055	Metabolism; Metabolism of terpenoids and polyketides; Biosynthesis of vancomycin group antibiotics			1839
