# Supplementary material for: Multi-omics reveals the mechanism of rumen microbiome and its metabolome together with host metabolome participating in the regulation of milk production traits in dairy buffaloes
Source: Front Microbiol. 2024 Mar 8;15:1301292. doi: 10.3389/fmicb.2024.1301292 (PMC10959287; doi:10.3389/fmicb.2024.1301292)
Supplement: Supplementary file 5 [file Table_5.XLSX]

## Sheet: 工作表3
Table S5 Composition of CAZymes based on the first-level and second-level enzymes
CAZy_Family	Description	CAZy_Class	Description	Gene_Num
AA1	Laccase / p-diphenol:oxygen oxidoreductase / ferroxidase (EC 1.10.3.2); ; ferroxidase (EC 1.10.3.-); Laccase-like multicopper oxidase (EC 1.10.3.-)	AA	Auxiliary Activities	7
AA10	AA10 (formerly CBM33) proteins are copper-dependent lytic polysaccharide monooxygenases (LPMOs); some proteins have been shown to act on chitin, others on cellulose;	AA	Auxiliary Activities	46
AA3	cellobiose dehydrogenase (EC 1.1.99.18); glucose 1-oxidase (EC 1.1.3.4); aryl alcohol oxidase (EC 1.1.3.7); alcohol oxidase (EC 1.1.3.13); pyranose oxidase (EC 1.1.3.10)	AA	Auxiliary Activities	11
AA4	vanillyl-alcohol oxidase (EC 1.1.3.38)	AA	Auxiliary Activities	10
AA5	Oxidase with oxygen as acceptor (EC 1.1.3.-); galactose oxidase (EC 1.1.3.9); glyoxal oxidase (EC 1.2.3.15); alcohol oxidase (EC 1.1.3.13)	AA	Auxiliary Activities	4
AA6	1,4-benzoquinone reductase (EC. 1.6.5.6)	AA	Auxiliary Activities	6
AA8	Iron reductase domain	AA	Auxiliary Activities	1
CBM1	Modules of approx. 40 residues found almost exclusively in fungi. The cellulose-binding function has been demonstrated in many cases, and appears to be mediated by three aromatic residues separated by about 10.4 angstrom and which form a flat surface. The only non-fungal occurence of CBM1 is in an algal non-hydrolytic polysaccharide-binding protein which is composed of four repeated CBM1 modules.…	CBM	Carbohydrate-Binding Modules	190
CBM10	Modules of approx. 50 residues. The cellulose-binding function has been demonstrated in one case.	CBM	Carbohydrate-Binding Modules	15
CBM11	Modules of approx. 180-200 residues. The CBM11 of Clotridium thermocellum Cel26A-Cel5E has been shown to bind both &beta;-1,4-glucan and &beta;-1,3-1,4-mixed linked glucans.	CBM	Carbohydrate-Binding Modules	17
CBM12	Modules of approx. 40-60 residues. The majority of these modules is found among chitinases where the function is chitin-binding. Distantly related to the CBM5 family.	CBM	Carbohydrate-Binding Modules	797
CBM13	Modules of approx. 150 residues which always appear as a threefold internal repeat. The only apparent exception to this, xylanase II of Actinomadura sp. FC7 (GenBank U08894), is in fact not completely sequenced. These modules were first identified in several plant lectins such as ricin or agglutinin of Ricinus communis which bind galactose residues. The three-dimensional structure of a plant lect…	CBM	Carbohydrate-Binding Modules	3234
CBM14	Modules of approx. 70 residues. The chitin-binding function has been demonstrated in several cases. These modules are found attached to a number of chitinase catalytic domains, but also in non-catalytic proteins either in isolation or as multiple repeats; chitin binding (EC IIa.chitin)	CBM	Carbohydrate-Binding Modules	3
CBM16	Carbohydrate-binding module 16. Binding to cellulose and glucomannan demonstrated [B. Bae et al (2008) J Biol Chem. 283:12415-25 (PMID: 18025086)]	CBM	Carbohydrate-Binding Modules	150
CBM17	Modules of approx. 200 residues. Binding to amorphous cellulose, cellooligosaccharides and derivatized cellulose has been demonstrated.	CBM	Carbohydrate-Binding Modules	4
CBM18	Modules of approx. 40 residues. The chitin-binding function has been demonstrated in many cases. These modules are found attached to a number of chitinase catalytic domains, but also in non-catalytic proteins either in isolation or as multiple repeats.	CBM	Carbohydrate-Binding Modules	17
CBM2	Modules of approx. 100 residues and which are found in a large number of bacterial enzymes. The cellulose-binding function has been demonstrated in many cases. Several of these modules have been shown to also bind chitin or xylan.	CBM	Carbohydrate-Binding Modules	1298
CBM20	The granular starch-binding function has been demonstrated in several cases. Interact strongly with cyclodextrins. Often designated as starch-binding domains (SBD).	CBM	Carbohydrate-Binding Modules	3687
CBM21	Modules of approx. 100 residues. The granular starch-binding function has been demonstrated in one case. Sometimes designated as starch-binding domains (SBD).	CBM	Carbohydrate-Binding Modules	333
CBM22	A xylan binding function has been demonstrated in several cases and affinity with mixed &beta;-1,3/&beta;-1,4-glucans in one. In several cases a thermostabilizing effect has also been seen.	CBM	Carbohydrate-Binding Modules	428
CBM23	Mannan-binding function demonstrated in one case.	CBM	Carbohydrate-Binding Modules	172
CBM25	Starch-binding function demonstrated in one case.	CBM	Carbohydrate-Binding Modules	425
CBM26	Starch-binding function demonstrated in two cases.	CBM	Carbohydrate-Binding Modules	670
CBM27	Mannan-binding function demonstrated in two cases	CBM	Carbohydrate-Binding Modules	104
CBM28	The module from the endo-1,4-glucanase of Bacillus sp. 1139 binds to non-crystalline cellulose, cellooligosaccharides, and &beta;-(1,3)(1,4)-glucans	CBM	Carbohydrate-Binding Modules	5
CBM3	Modules of approx. 150 residues found in bacterial enzymes. The cellulose-binding function has been demonstrated in many cases. In one instance binding to chitin has been reported.	CBM	Carbohydrate-Binding Modules	508
CBM30	Binding to cellulose has been demonstrated for the N-terminal module of Fibrobacter succinogenes CelF.	CBM	Carbohydrate-Binding Modules	20
CBM32	Binding to galactose and lactose has been demonstrated for the module of Micromonospora viridifaciens sialidase (PMID: 16239725). Binding to polygalacturonic acid has been shown for a Yersinia member (PMID: 17292916). Binding to LacNAc (&beta;-D-galactosyl-1,4-&beta;-D-N-acetylglucosamine) has been shown for an N-acetylglucosaminidase from Clostridium perfingens (PMID: 16990278).	CBM	Carbohydrate-Binding Modules	3762
CBM34	Modules of approx. 120 residues. Granular starch-binding function has been demonstrated in the case of Thermoactinomyces vulgaris R-47 脦卤-amylase 1 (TVAI).	CBM	Carbohydrate-Binding Modules	1331
CBM35	Modules of approx. 130 residues. A module that is conserved in three Cellvibrio xylan-degrading enzymes binds to xylan and the interaction is calcium dependent, while a module from a Cellvibrio mannanase binds to decorated soluble mannans and mannooligosaccharides. A module in a	CBM	Carbohydrate-Binding Modules	2404
CBM36	Modules of approx. 120-130 residues displaying structural similarities to CBM6 modules. The only CBM36 currently characterised, that from Paenbacillus polymyxa xylanase 43A, shows calcium-dependent binding of xylans and xylooligosaccharides. X-ray crystallography shows that there is a direct interaction between calcium and ligand.	CBM	Carbohydrate-Binding Modules	107
CBM37	Modules of approx. 100 residues, conserved in numerous R. albus polysaccharide-degrading enzymes and other proteins from this bacterium. Several members of CBM37 have been shown to exhibit rather broad binding specificity to xylan, chitin, microcrystalline and phosphoric-acid swollen cellulose, as well as more heterogeneous substrates, such as alfalfa cell walls, banana stem and wheat straw.	CBM	Carbohydrate-Binding Modules	1158
CBM38	The inulin-binding function has been demonstrated in the case of the cycloinulo-oligosaccharide fructanotransferase from Paenibacillus macerans (Bacillus macerans) by Lee et al. (2004) FEMS Microbiol Lett 234:105-10. (PMID:15109727).	CBM	Carbohydrate-Binding Modules	95
CBM4	Modules of approx. 150 residues found in bacterial enzymes. Binding of these modules has been demonstrated with xylan, &beta;-1,3-glucan, &beta;-1,3-1,4-glucan, &beta;-1,6-glucan and amorphous cellulose but not with crystalline cellulose.	CBM	Carbohydrate-Binding Modules	705
CBM40	Modules of approx. 200 residues, found at the N-terminus of GH33 sialidases. Can also be found inserted in the &beta;-propeller of GH33 sialidases. The sialic acid binding function has been demonstrated for the N-terminal CBM40 of Vibrio cholerae sialidase (Moustafa et al. (2004) J Biol Chem 279:40819-26) (PMID: 15226294).	CBM	Carbohydrate-Binding Modules	2
CBM41	Modules of approx. 100 residues found in primarily in bacterial pullulanases. The N-terminal module from Thermotoga maritima Pul13 has been shown to bind to the &alpha;-glucans amylose, amylopectin, pullulan, and oligosaccharide fragments derived from these polysaccharides (Lammerts van Bueren et al. (2004) Biochemistry 43:15633-42) (PMID: 15581376).	CBM	Carbohydrate-Binding Modules	599
CBM42	Modules of approx. 160 residues found mostly at the C-terminus of GH54 catalytic domains. Binding to arabinofuranose (present in arabinoxylan) has been demonstrated.	CBM	Carbohydrate-Binding Modules	42
CBM43	Modules of approx. 90-100 residues found at the C-terminus of GH17 or GH72 enzymatic modules and also sometimes isolated. CBM43 modules sometimes carry a C-terminal membrane anchor. The &beta;-1,3-glucan binding function has been demonstrated with the olive pollen protein Ole e 10.	CBM	Carbohydrate-Binding Modules	93
CBM45	Modules of approx. 100 residues, found at the N-terminus of plastidial &alpha;-amylases and of &alpha;-glucan, water dikinases. Starch-binding activity demonstrated in the case of potato &alpha;-glucan, water dikinase.	CBM	Carbohydrate-Binding Modules	37
CBM46	Modules of approx. 100 residues, found at the C-terminus of several GH5 cellulases. Cellulose-binding function demonstrated in one case.	CBM	Carbohydrate-Binding Modules	4
CBM47	Modules of approx 150 residues. Fucose-binding activity demonstrated	CBM	Carbohydrate-Binding Modules	60
CBM48	Modules of approx. 100 residues with glycogen-binding function, appended to GH13 modules. Also found in the beta subunit (glycogen-binding) of AMP-activated protein kinases (AMPK)	CBM	Carbohydrate-Binding Modules	4450
CBM5	Modules of approx. 60 residues found in bacterial enzymes. Chitin-binding described in several cases. Distantly related to the CBM12 family.	CBM	Carbohydrate-Binding Modules	517
CBM50	Modules of approx. 50 residues found attached to various enzymes from families GH18, GH19, GH23, GH24, GH25 and GH73, i.e. enzymes cleaving either chitin or peptidoglycan. Binding to chitopentaose demonstrated in the case of Pteris ryukyuensis chitinase A [Ohnuma T et al. (2008) J. Biol. Chem. 283:5178-87 (PMID: 18083709)]. CBM50 modules are also found in a multitude of other enzymes targeting th…	CBM	Carbohydrate-Binding Modules	4428
CBM51	Modules of approx. 150 residues found attached to various enzymes from families GH2, GH27, GH31, GH95, GH98 and GH101 . Binding to galactose and to blood group A/B-antigens demonstrated in the case of C. perfringens GH95CBM51 and GH98CBM51 respectively [Gregg KJ et al. (2008) J. Biol. Chem. 283:12604-13 PMID: 18292090].	CBM	Carbohydrate-Binding Modules	712
CBM54	Binding to xylan, yeast cell wall glucan and chitin shown in Dvortsov et al., Microbiology UK (2009) in press.	CBM	Carbohydrate-Binding Modules	1430
CBM55	Binding to chitin demonstrated in the case of the CBM55 of Entamoeba histolytica chitinase (Van Dellen et al. (2002) Infect Immun. 70:3259芒鈧€?263; PMID: 12011021).	CBM	Carbohydrate-Binding Modules	1
CBM56	&beta;-1,3-glucan binding function demonstrated by Yamamoto et al. (1998) FEBS Letters 433:41-43 [PMID: 9738929]	CBM	Carbohydrate-Binding Modules	227
CBM57	Created from reading Schallus et al (2008) Mol Biol Cell. 19:3404-3414 [PMID: 18524852] and finding related domains attached to various glycosidases.	CBM	Carbohydrate-Binding Modules	1258
CBM58	The CBM58 module of the Bacteroides thetaiotaomicron SusG protein has been shown to bind maltoheptaose	CBM	Carbohydrate-Binding Modules	528
CBM59	Binding to mannan, xylan, and cellulose demonstrated for the CBM59 of ManF-X10 xylanase from an environmental genomic DNA library (Li et al. (2009) World Journal of Microbiology and Biotechnology 25:2071-2078; doi:10.1007/s11274-009-0111-6)	CBM	Carbohydrate-Binding Modules	13
CBM6	Modules of approx. 120 residues. The cellulose-binding function has been demonstrated in one case on amorphous cellulose and &beta;-1,4-xylan. Some of these modules also bind &beta;-1,3-glucan, &beta;-1,3-1,4-glucan, and &beta;-1,4-glucan.	CBM	Carbohydrate-Binding Modules	4333
CBM60	Modules of approx 120 residues usually found appended to xylanases. The xylan-binding function and the relatedness (circular permutation) to family CBM36 has been demonstrated [PMID: 20659893].	CBM	Carbohydrate-Binding Modules	5
CBM61	Modules of approx. 150 residues found appended to GH16, GH30, GH31, GH43, GH53 and GH66 catalytic domains. A &beta;-1,4-galactan binding function has been demonstrated for the CBM61 of Thermotoga maritima GH53 galactanase [PMID: 20826814].	CBM	Carbohydrate-Binding Modules	854
CBM62	The CBM62 module of Clostridium thermocellum Cthe_2193 protein binds galactose moieties found on xyloglucan, arabinogalactan and galactomannan.	CBM	Carbohydrate-Binding Modules	401
CBM63	The CBM63 module of Bacillus subtilis expansin EXLX1 has been shown to bind cellulose.	CBM	Carbohydrate-Binding Modules	6
CBM64	Module found at C-term of several Spirochaeta thermophila proteins. Binding to cellulose shown by Angelov, Loderer, Pompei & Liebl (2011) AEM, 77:5483-5489 [PMID - 21685171]	CBM	Carbohydrate-Binding Modules	4
CBM65	CBM65A and CBM65B, derived from Eubacterium cellulosolvens endoglucanase EcCel5A, bind to a range of &beta;-glucans but, uniquely, display significant preference for xyloglucan	CBM	Carbohydrate-Binding Modules	64
CBM66	The CBM66 module, derived from the Bacillus subtilis exo-acting &beta;-fructosidase SacC, targets the terminal fructoside residue of fructans.	CBM	Carbohydrate-Binding Modules	224
CBM67	Fujimoto et al. [PMID : 23486481] disclosed the L-rhamnose binding activity and 3-D structure of the CBM67 of Streptomyces avermitilis &alpha;-L-rhamnosidase (SaRha78A);	CBM	Carbohydrate-Binding Modules	596
CBM68	Binding to maltotriose and maltotetraose shown for the pullulanase of Anoxybacillus sp. LM18-11. Binding function derived from crystal structure and deletion of the CBM, which showed reduced specific activity and increased Km value compared to the wild type enzyme.	CBM	Carbohydrate-Binding Modules	15
CBM69	starch-binding function demonstrated in one case; distantly related to families CBM20 and CBM48	CBM	Carbohydrate-Binding Modules	2
CBM70	The hyaluronan-specific binding function of the N-terminal CBM70 module of Streptococcus pneumoniae hyaluronate lyase has been demonstrated.	CBM	Carbohydrate-Binding Modules	4
CBM71	The two CBM71s of S. pneumoniae BgaA bind lactose and LacNAc.	CBM	Carbohydrate-Binding Modules	1
CBM72	Modules of 130-180 residues found at the C-terminus glycoside hydrolases from various families, sometimes as tandem repeats. The CBM72 found on an endoglucanase from an uncultivated microorganism was found to bind a broad spectrum of polysaccharides including solubleand insoluble cellulose, &beta;-1,3/1,4-mixed linked glucans, xylan, and &beta;-mannan [PMID=26765840].	CBM	Carbohydrate-Binding Modules	756
CBM73	Modules of approx 65 residues found on various enzymes active of chitin. Chitin-binding function demonstrated for the Cellvibrio japonicus CjLPMO10A protein.	CBM	Carbohydrate-Binding Modules	6
CBM74	Modules of approx. 300 residues appended to several &alpha;-amylases. The starch-binding function has been demonstrated for the CBM74 appended to the GH13 &alpha;-amylase of Microbacterium aureum B8.A	CBM	Carbohydrate-Binding Modules	104
CBM75	Modules of 290 residues appended to GH43_16 enzymes. So far found exclusively in Ruminococci. The xyloglucan-binding function was demonstrated for the R. flavefaciens protein.	CBM	Carbohydrate-Binding Modules	115
CBM76	Modules of approx. 170 residues appended to GH44 enzymes. So far found exclusively in Ruminococci. Broad specificity binding to &beta;-glucans demontsrated for the R. flavefaciens module, which binds xyloglucan, glucomannan, and barley &beta;-glucan.	CBM	Carbohydrate-Binding Modules	7
CBM77	Pectin binding modules of approx. 110 residues. The Ruminococcus flavefaciens CBM77 was shown to bind various pectins of low degree of esterification.	CBM	Carbohydrate-Binding Modules	189
CBM78	Modules of approx. 150 residues appended to the C-terminus of GH5 and GH26 enzymes. So far found exclusively in Ruminococcal enzymes. The R. flavefaciens module has been shown to bind decorated &beta;-1,4-glucans with a preference for xyloglucan.	CBM	Carbohydrate-Binding Modules	23
CBM79	Modules of approx. 130 residues found so far only in ruminococcal proteins. Binding to various &beta;-glucans was shown for the R. flavefaciens GH9 enzyme.	CBM	Carbohydrate-Binding Modules	40
CBM8	The cellulose-binding module from a cellulase of the slime mold Dictyostelium discoideum has been experimentally shown to bind cellulose.	CBM	Carbohydrate-Binding Modules	4
CBM80	Modules of approx. 90 residues found so far only in ruminococcal enzymes of families GH5 or GH26. Broad specificity for &beta;-glycans (xyloglucan, glucomannan, galactomannan, barley &beta;-glucan).	CBM	Carbohydrate-Binding Modules	19
CBM82		CBM	Carbohydrate-Binding Modules	178
CBM83		CBM	Carbohydrate-Binding Modules	2
CBM9	Modules of approx. 170 residues found so far only in xylanases. The cellulose-binding function has been demonstrated in one case.	CBM	Carbohydrate-Binding Modules	631
CE1	acetyl xylan esterase (EC 3.1.1.72); cinnamoyl esterase (EC 3.1.1.-); feruloyl esterase (EC 3.1.1.73); carboxylesterase (EC 3.1.1.1); S-formylglutathione hydrolase (EC 3.1.2.12); diacylglycerol O-acyltransferase (EC 2.3.1.20); trehalose 6-O-mycolyltransferase (EC 2.3.1.122)	CE	Carbohydrate Esterases	7684
CE11	UDP-3-0-acyl N-acetylglucosamine deacetylase (EC 3.5.1.-).	CE	Carbohydrate Esterases	1409
CE12	pectin acetylesterase (EC 3.1.1.-); rhamnogalacturonan acetylesterase (EC 3.1.1.-); acetyl xylan esterase (EC 3.1.1.72)	CE	Carbohydrate Esterases	3497
CE14	N-acetyl-1-D-myo-inosityl-2-amino-2-deoxy-&alpha;-D-glucopyranoside deacetylase (EC 3.5.1.89); diacetylchitobiose deacetylase (EC 3.5.1.-); mycothiol S-conjugate amidase (EC 3.5.1.-)	CE	Carbohydrate Esterases	591
CE15	4-O-methyl-glucuronoyl methylesterase (EC 3.1.1.-)	CE	Carbohydrate Esterases	1860
CE16	acetylesterase (EC 3.1.1.6) active on various carbohydrate acetyl esters	CE	Carbohydrate Esterases	85
CE2	acetyl xylan esterase (EC 3.1.1.72).	CE	Carbohydrate Esterases	869
CE3	acetyl xylan esterase (EC 3.1.1.72).	CE	Carbohydrate Esterases	422
CE4	acetyl xylan esterase (EC 3.1.1.72); chitin deacetylase (EC 3.5.1.41); chitooligosaccharide deacetylase (EC 3.5.1.-); peptidoglycan GlcNAc deacetylase (EC 3.5.1.-); peptidoglycan N-acetylmuramic acid deacetylase (EC 3.5.1.-).	CE	Carbohydrate Esterases	2485
CE5	acetyl xylan esterase (EC 3.1.1.72); cutinase (EC 3.1.1.74)	CE	Carbohydrate Esterases	6
CE6	acetyl xylan esterase (EC 3.1.1.72).	CE	Carbohydrate Esterases	3518
CE7	acetyl xylan esterase (EC 3.1.1.72); cephalosporin-C deacetylase (EC 3.1.1.41).	CE	Carbohydrate Esterases	1370
CE8	pectin methylesterase (EC 3.1.1.11).	CE	Carbohydrate Esterases	4708
CE9	N-acetylglucosamine 6-phosphate deacetylase (EC 3.5.1.25); N-acetylglucosamine 6-phosphate deacetylase (EC 3.5.1.80)	CE	Carbohydrate Esterases	1510
GH1	&beta;-glucosidase (EC 3.2.1.21); &beta;-galactosidase (EC 3.2.1.23); &beta;-mannosidase (EC 3.2.1.25); &beta;-glucuronidase (EC 3.2.1.31); &beta;-xylosidase (EC 3.2.1.37); &beta;-D-fucosidase (EC 3.2.1.38); phlorizin hydrolase (EC 3.2.1.62); exo-&beta;-1,4-glucanase (EC 3.2.1.74); 6-phospho-&beta;-galactosidase (EC 3.2.1.85); 6-phospho-&beta;-glucosidase (EC 3.2.1.86); strictosidine &beta;-gluco…	GH	Glycoside Hydrolases	1300
GH10	endo-1,4-&beta;-xylanase (EC 3.2.1.8); endo-1,3-&beta;-xylanase (EC 3.2.1.32); tomatinase (EC 3.2.1.-); xylan endotransglycosylase (EC 2.4.2.-)	GH	Glycoside Hydrolases	4599
GH101	endo-&alpha;-N-acetylgalactosaminidase (EC 3.2.1.97)	GH	Glycoside Hydrolases	12
GH102	peptidoglycan lytic transglycosylase (EC 3.2.1.-)	GH	Glycoside Hydrolases	11
GH103	peptidoglycan lytic transglycosylase (EC 3.2.1.-)	GH	Glycoside Hydrolases	31
GH104	peptidoglycan lytic transglycosylase (EC 3.2.1.-)	GH	Glycoside Hydrolases	226
GH105	unsaturated rhamnogalacturonyl hydrolase (EC 3.2.1.172); d-4,5-unsaturated &beta;-glucuronyl hydrolase (EC 3.2.1.-)	GH	Glycoside Hydrolases	4895
GH106	&alpha;-L-rhamnosidase (EC 3.2.1.40)	GH	Glycoside Hydrolases	4084
GH107	sulfated fucan endo-1,4-fucanase (EC 3.2.1.-)	GH	Glycoside Hydrolases	12
GH108	N-acetylmuramidase (EC 3.2.1.17)	GH	Glycoside Hydrolases	242
GH109	&alpha;-N-acetylgalactosaminidase (EC 3.2.1.49)	GH	Glycoside Hydrolases	1183
GH11	endo-&beta;-1,4-xylanase (EC 3.2.1.8); endo-&beta;-1,3-xylanase (EC 3.2.1.32)	GH	Glycoside Hydrolases	177
GH110	&alpha;-galactosidase (EC 3.2.1.22); &alpha;-1,3-galactosidase (EC 3.2.1.-)	GH	Glycoside Hydrolases	71
GH111	keratan sulfate hydrolase (endo-&beta;-N-acetylglucosaminidase) (EC 3.2.1.-)	GH	Glycoside Hydrolases	1
GH112	lacto-N-biose phosphorylase or galacto-N-biose phosphorylase (EC 2.4.1.211); D-galactosyl-&beta;-1,4-L-rhamnose phosphorylase (EC 2.4.1.247); galacto-N-biose/lacto-N-biose phosphorylase (EC 2.4.1.-)	GH	Glycoside Hydrolases	202
GH113	&beta;-mannanase (EC 3.2.1.78)	GH	Glycoside Hydrolases	95
GH114	endo-&alpha;-1,4-polygalactosaminidase (EC 3.2.1.109)	GH	Glycoside Hydrolases	32
GH115	xylan &alpha;-1,2-glucuronidase (EC 3.2.1.131); &alpha;-(4-O-methyl)-glucuronidase (EC 3.2.1.-)	GH	Glycoside Hydrolases	3275
GH116	&beta;-glucosidase (EC 3.2.1.21); &beta;-xylosidase (EC 3.2.1.37); acid &beta;-glucosidase/&beta;-glucosylceramidase (EC 3.2.1.45); &beta;-N-acetylglucosaminidase (EC 3.2.1.52)	GH	Glycoside Hydrolases	230
GH117	&alpha;-1,3-L-neoagarooligosaccharide hydrolase (EC 3.2.1.-); &alpha;-1,3-L-neoagarobiase / neoagarobiose hydrolase (EC 3.2.1.-)	GH	Glycoside Hydrolases	84
GH119	&alpha;-amylase (EC 3.2.1.1)	GH	Glycoside Hydrolases	12
GH12	endoglucanase (EC 3.2.1.4); xyloglucan hydrolase (EC 3.2.1.151); &beta;-1,3-1,4-glucanase (EC 3.2.1.73); xyloglucan endotransglycosylase (EC 2.4.1.207)	GH	Glycoside Hydrolases	70
GH120	&beta;-xylosidase (EC 3.2.1.37)	GH	Glycoside Hydrolases	910
GH121	&beta;-L-arabinobiosidase (EC 3.2.1.-)	GH	Glycoside Hydrolases	9
GH123	&beta;-N-acetylgalactosaminidase (EC 3.2.1.53); glycosphingolipid &beta;-N-acetylgalactosaminidase (EC 3.2.1.-)	GH	Glycoside Hydrolases	261
GH124	endoglucanase (EC 3.2.1.4)	GH	Glycoside Hydrolases	13
GH125	exo-&alpha;-1,6-mannosidase (EC 3.2.1.-)	GH	Glycoside Hydrolases	628
GH127	&beta;-L-arabinofuranosidase (EC 3.2.1.185); 3-C-carboxy-5-deoxy-L-xylose (aceric acid) hydrolase (EC 3.2.1.-)	GH	Glycoside Hydrolases	2302
GH128	&beta;-1,3-glucanase (EC 3.2.1.39)	GH	Glycoside Hydrolases	309
GH129	&alpha;-N-acetylgalactosaminidase (EC 3.2.1.49);	GH	Glycoside Hydrolases	33
GH13	&alpha;-amylase (EC 3.2.1.1); pullulanase (EC 3.2.1.41); cyclomaltodextrin glucanotransferase (EC 2.4.1.19); cyclomaltodextrinase (EC 3.2.1.54); trehalose-6-phosphate hydrolase (EC 3.2.1.93); oligo-&alpha;-glucosidase (EC 3.2.1.10); maltogenic amylase (EC 3.2.1.133); neopullulanase (EC 3.2.1.135); &alpha;-glucosidase (EC 3.2.1.20); maltotetraose-forming &alpha;-amylase (EC 3.2.1.60); isoamylase (…	GH	Glycoside Hydrolases	12685
GH130	&beta;-1,4-mannosylglucose phosphorylase (EC 2.4.1.281); &beta;-1,4-mannooligosaccharide phosphorylase (EC 2.4.1.319); &beta;-1,4-mannosyl-N-acetyl-glucosamine phosphorylase (EC 2.4.1.320); &beta;-1,2-mannobiose phosphorylase (EC 2.4.1.-); &beta;-1,2-oligomannan phosphorylase (EC 2.4.1.-); &beta;-1,2-mannosidase (EC 3.2.1.-)	GH	Glycoside Hydrolases	1899
GH133	amylo-&alpha;-1,6-glucosidase (EC 3.2.1.33);	GH	Glycoside Hydrolases	1487
GH135	&alpha;-1,4-galactosaminogalactan hydrolase (EC 3.2.1.-)	GH	Glycoside Hydrolases	19
GH136	lacto-N-biosidase (EC 3.2.1.140)	GH	Glycoside Hydrolases	119
GH137	&beta;-L-arabinofuranosidase (EC 3.2.1.185)	GH	Glycoside Hydrolases	647
GH138	&alpha;-galacturonidase (EC 3.2.1.-)	GH	Glycoside Hydrolases	417
GH139	&alpha;-2-O-methyl-L-fucosidase (EC 3.2.1.-)	GH	Glycoside Hydrolases	405
GH14	&beta;-amylase (EC 3.2.1.2)	GH	Glycoside Hydrolases	1
GH140	endo-apiosidase (EC 3.2.1.-)	GH	Glycoside Hydrolases	413
GH141	&alpha;-L-fucosidase (EC 3.2.1.51); xylanase (EC 3.2.1.8)	GH	Glycoside Hydrolases	664
GH142	&beta;-L-arabinofuranosidase (EC 3.2.1.185)	GH	Glycoside Hydrolases	636
GH143	2-keto-3-deoxy-D-lyxo-heptulosaric acid-hydrolase (EC 3.2.1.-)	GH	Glycoside Hydrolases	628
GH144	endo-&beta;-1,2-glucanase (EC 3.2.1.71).	GH	Glycoside Hydrolases	170
GH145	L-Rh&alpha;-&alpha;-1,4-GlcA &alpha;-L-rhamnohydrolase (EC 3.2.1.-)	GH	Glycoside Hydrolases	26
GH146	&beta;-L-arabinofuranosidase (EC 3.2.1.185)	GH	Glycoside Hydrolases	2440
GH147	&beta;-galactosidase (EC 3.2.1.23)	GH	Glycoside Hydrolases	21
GH148	&beta;-1,3-glucanase (EC 3.2.1.-)	GH	Glycoside Hydrolases	233
GH149	&beta;-1,3-glucan phosphorylase (EC 2.4.1.-)	GH	Glycoside Hydrolases	56
GH15	glucoamylase (EC 3.2.1.3); glucodextranase (EC 3.2.1.70); &alpha;,&alpha;-trehalase (EC 3.2.1.28); dextran dextrinase (EC 2.4.1.2)	GH	Glycoside Hydrolases	32
GH151	&alpha;-L-fucosidase (EC 3.2.1.51)	GH	Glycoside Hydrolases	37
GH152	endo-&beta;-1,3-glucanase (EC 3.2.1.39)	GH	Glycoside Hydrolases	2
GH16	xyloglucan:xyloglucosyltransferase (EC 2.4.1.207); keratan-sulfate endo-1,4-&beta;-galactosidase (EC 3.2.1.103); endo-1,3-&beta;-glucanase (EC 3.2.1.39); endo-1,3(4)-&beta;-glucanase (EC 3.2.1.6); licheninase (EC 3.2.1.73); &beta;-agarase (EC 3.2.1.81); &kappa;-carrageenase (EC 3.2.1.83); xyloglucanase (EC 3.2.1.151); endo-&beta;-1,3-galactanase (EC 3.2.1.181); &beta;-porphyranase (EC 3.2.1.178);…	GH	Glycoside Hydrolases	2709
GH17	glucan endo-1,3-&beta;-glucosidase (EC 3.2.1.39); glucan 1,3-&beta;-glucosidase (EC 3.2.1.58); licheninase (EC 3.2.1.73); ABA-specific &beta;-glucosidase (EC 3.2.1.175); &beta;-1,3-glucanosyltransglycosylase (EC 2.4.1.-)	GH	Glycoside Hydrolases	115
GH18	chitinase (EC 3.2.1.14); lysozyme (EC 3.2.1.17); endo-&beta;-N-acetylglucosaminidase (EC 3.2.1.96); peptidoglycan hydrolase with endo-&beta;-N-acetylglucosaminidase specificity (EC 3.2.1.-); Nod factor hydrolase (EC 3.2.1.-); xylanase inhibitor; concanavalin B; narbonin	GH	Glycoside Hydrolases	2404
GH19	chitinase (EC 3.2.1.14); lysozyme (EC 3.2.1.17)	GH	Glycoside Hydrolases	887
GH2	&beta;-galactosidase (EC 3.2.1.23) ; &beta;-mannosidase (EC 3.2.1.25); &beta;-glucuronidase (EC 3.2.1.31); &alpha;-L-arabinofuranosidase (EC 3.2.1.55); mannosylglycoprotein endo-&beta;-mannosidase (EC 3.2.1.152); exo-&beta;-glucosaminidase (EC 3.2.1.165)	GH	Glycoside Hydrolases	29076
GH20	&beta;-hexosaminidase (EC 3.2.1.52); lacto-N-biosidase (EC 3.2.1.140); &beta;-1,6-N-acetylglucosaminidase) (EC 3.2.1.-); &beta;-6-SO3-N-acetylglucosaminidase (EC 3.2.1.-)	GH	Glycoside Hydrolases	4175
GH22	lysozyme type C (EC 3.2.1.17); lysozyme type i (EC 3.2.1.17); &alpha;-lactalbumin	GH	Glycoside Hydrolases	2
GH23	lysozyme type G (EC 3.2.1.17); peptidoglycan lyase (EC 4.2.2.n1) also known in the literature as peptidoglycan lytic transglycosylase; chitinase (EC 3.2.1.14)	GH	Glycoside Hydrolases	3643
GH24	lysozyme (EC 3.2.1.17)	GH	Glycoside Hydrolases	904
GH25	lysozyme (EC 3.2.1.17)	GH	Glycoside Hydrolases	3657
GH26	&beta;-mannanase (EC 3.2.1.78); exo-&beta;-1,4-mannobiohydrolase (EC 3.2.1.100); &beta;-1,3-xylanase (EC 3.2.1.32); lichenase / endo-&beta;-1,3-1,4-glucanase (EC 3.2.1.73); mannobiose-producing exo-&beta;-mannanase (EC 3.2.1.-)	GH	Glycoside Hydrolases	2466
GH27	&alpha;-galactosidase (EC 3.2.1.22); &alpha;-N-acetylgalactosaminidase (EC 3.2.1.49); isomalto-dextranase (EC 3.2.1.94); &beta;-L-arabinopyranosidase (EC 3.2.1.88); galactan:galactan galactosyltransferase (EC 2.4.1.-)	GH	Glycoside Hydrolases	2412
GH28	polygalacturonase (EC 3.2.1.15); &alpha;-L-rhamnosidase (EC 3.2.1.40); exo-polygalacturonase (EC 3.2.1.67); exo-polygalacturonosidase (EC 3.2.1.82); rhamnogalacturonase (EC 3.2.1.171); rhamnogalacturonan &alpha;-1,2-galacturonohydrolase (EC 3.2.1.173); endo-xylogalacturonan hydrolase (EC 3.2.1.-)	GH	Glycoside Hydrolases	8623
GH29	&alpha;-L-fucosidase (EC 3.2.1.51); &alpha;-1,3/1,4-L-fucosidase (EC 3.2.1.111)	GH	Glycoside Hydrolases	5678
GH3	&beta;-glucosidase (EC 3.2.1.21); xylan 1,4-&beta;-xylosidase (EC 3.2.1.37); &beta;-glucosylceramidase (EC 3.2.1.45); &beta;-N-acetylhexosaminidase (EC 3.2.1.52); &alpha;-L-arabinofuranosidase (EC 3.2.1.55); glucan 1,3-&beta;-glucosidase (EC 3.2.1.58); glucan 1,4-&beta;-glucosidase (EC 3.2.1.74); isoprimeverose-producing oligoxyloglucan hydrolase (EC 3.2.1.120); coniferin &beta;-glucosidase (EC 3…	GH	Glycoside Hydrolases	25037
GH30	endo-&beta;-1,4-xylanase (EC 3.2.1.8); &beta;-glucosidase (EC 3.2.1.21); &beta;-glucuronidase (EC 3.2.1.31); &beta;-xylosidase (EC 3.2.1.37); &beta;-fucosidase (EC 3.2.1.38); glucosylceramidase (EC 3.2.1.45); &beta;-1,6-glucanase (EC 3.2.1.75); glucuronoarabinoxylan endo-&beta;-1,4-xylanase (EC 3.2.1.136); endo-&beta;-1,6-galactanase (EC 3.2.1.164); [reducing end] &beta;-xylosidase (EC 3.2.1.-)	GH	Glycoside Hydrolases	1904
GH31	&alpha;-glucosidase (EC 3.2.1.20); &alpha;-galactosidase (EC 3.2.1.22); &alpha;-mannosidase (EC 3.2.1.24); &alpha;-1,3-glucosidase (EC 3.2.1.84); sucrase-isomaltase (EC 3.2.1.48) (EC 3.2.1.10); &alpha;-xylosidase (EC 3.2.1.177); &alpha;-glucan lyase (EC 4.2.2.13); isomaltosyltransferase (EC 2.4.1.-); oligosaccharide &alpha;-1,4-glucosyltransferase (EC 2.4.1.161); sulfoquinovosidase (EC 3.2.1.-)	GH	Glycoside Hydrolases	9805
GH32	invertase (EC 3.2.1.26); endo-inulinase (EC 3.2.1.7); &beta;-2,6-fructan 6-levanbiohydrolase (EC 3.2.1.64); endo-levanase (EC 3.2.1.65); exo-inulinase (EC 3.2.1.80); fructan &beta;-(2,1)-fructosidase/1-exohydrolase (EC 3.2.1.153); fructan &beta;-(2,6)-fructosidase/6-exohydrolase (EC 3.2.1.154); sucrose:sucrose 1-fructosyltransferase (EC 2.4.1.99); fructan:fructan 1-fructosyltransferase (EC 2.4.1.…	GH	Glycoside Hydrolases	3605
GH33	sialidase or neuraminidase (EC 3.2.1.18); trans-sialidase (EC 2.4.1.-); 2-keto-3-deoxynononic acid hydrolase (EC 3.2.1.-); anhydrosialidase (EC 4.2.2.15); 3-deoxy-D-manno-octulosonic-acid hydrolase (EC 3.2.1.-)	GH	Glycoside Hydrolases	3362
GH34	sialidase or neuraminidase (EC 3.2.1.18)	GH	Glycoside Hydrolases	6
GH35	&beta;-galactosidase (EC 3.2.1.23); exo-&beta;-glucosaminidase (EC 3.2.1.165); exo-&beta;-1,4-galactanase (EC 3.2.1.-); &beta;-1,3-galactosidase (EC 3.2.1.-)	GH	Glycoside Hydrolases	3088
GH36	&alpha;-galactosidase (EC 3.2.1.22); &alpha;-N-acetylgalactosaminidase (EC 3.2.1.49); stachyose synthase (EC 2.4.1.67); raffinose synthase (EC 2.4.1.82)	GH	Glycoside Hydrolases	3906
GH37	&alpha;,&alpha;-trehalase (EC 3.2.1.28).	GH	Glycoside Hydrolases	28
GH38	&alpha;-mannosidase (EC 3.2.1.24); mannosyl-oligosaccharide &alpha;-1,2-mannosidase (EC 3.2.1.113); mannosyl-oligosaccharide &alpha;-1,3-1,6-mannosidase (EC 3.2.1.114); &alpha;-2-O-mannosylglycerate hydrolase (EC 3.2.1.170); mannosyl-oligosaccharide &alpha;-1,3-mannosidase (EC 3.2.1.-)	GH	Glycoside Hydrolases	1221
GH39	&alpha;-L-iduronidase (EC 3.2.1.76); &beta;-xylosidase (EC 3.2.1.37).	GH	Glycoside Hydrolases	724
GH4	maltose-6-phosphate glucosidase (EC 3.2.1.122); &alpha;-glucosidase (EC 3.2.1.20); &alpha;-galactosidase (EC 3.2.1.22); 6-phospho-&beta;-glucosidase (EC 3.2.1.86); &alpha;-glucuronidase (EC 3.2.1.139); &alpha;-galacturonase (EC 3.2.1.67); palatinase (EC 3.2.1.-)	GH	Glycoside Hydrolases	768
GH42	&beta;-galactosidase (EC 3.2.1.23); &alpha;-L-arabinopyranosidase (EC 3.2.1.-)	GH	Glycoside Hydrolases	418
GH43	&beta;-xylosidase (EC 3.2.1.37); &alpha;-L-arabinofuranosidase (EC 3.2.1.55); arabinanase (EC 3.2.1.99); xylanase (EC 3.2.1.8); galactan 1,3-&beta;-galactosidase (EC 3.2.1.145); &alpha;-1,2-L-arabinofuranosidase (EC 3.2.1.-); exo-&alpha;-1,5-L-arabinofuranosidase (EC 3.2.1.-); [inverting] exo-&alpha;-1,5-L-arabinanase (EC 3.2.1.-); &beta;-1,3-xylosidase (EC 3.2.1.-)	GH	Glycoside Hydrolases	24580
GH44	endoglucanase (EC 3.2.1.4); xyloglucanase (EC 3.2.1.151)	GH	Glycoside Hydrolases	13
GH45	endoglucanase (EC 3.2.1.4)	GH	Glycoside Hydrolases	184
GH46	chitosanase (EC 3.2.1.132)	GH	Glycoside Hydrolases	13
GH47	&alpha;-mannosidase (EC 3.2.1.113)	GH	Glycoside Hydrolases	69
GH48	reducing end-acting cellobiohydrolase (EC 3.2.1.176); endo-&beta;-1,4-glucanase (EC 3.2.1.4); chitinase (EC 3.2.1.14)	GH	Glycoside Hydrolases	29
GH49	dextranase (EC 3.2.1.11); isopullulanase (EC 3.2.1.57); dextran 1,6-&alpha;-isomaltotriosidase (EC 3.2.1.95).	GH	Glycoside Hydrolases	87
GH5	endo-&beta;-1,4-glucanase / cellulase (EC 3.2.1.4); endo-&beta;-1,4-xylanase (EC 3.2.1.8); &beta;-glucosidase (EC 3.2.1.21); &beta;-mannosidase (EC 3.2.1.25); &beta;-glucosylceramidase (EC 3.2.1.45); glucan &beta;-1,3-glucosidase (EC 3.2.1.58); licheninase (EC 3.2.1.73); exo-&beta;-1,4-glucanase / cellodextrinase (EC 3.2.1.74); glucan endo-1,6-&beta;-glucosidase (EC 3.2.1.75); mannan endo-&beta;-…	GH	Glycoside Hydrolases	7844
GH50	&beta;-agarase (EC 3.2.1.81).	GH	Glycoside Hydrolases	298
GH51	endoglucanase (EC 3.2.1.4); endo-&beta;-1,4-xylanase (EC 3.2.1.8); &beta;-xylosidase (EC 3.2.1.37); &alpha;-L-arabinofuranosidase (EC 3.2.1.55)	GH	Glycoside Hydrolases	6142
GH52	&beta;-xylosidase (EC 3.2.1.37).	GH	Glycoside Hydrolases	1
GH53	endo-&beta;-1,4-galactanase (EC 3.2.1.89).	GH	Glycoside Hydrolases	2645
GH54	&alpha;-L-arabinofuranosidase (EC 3.2.1.55); &beta;-xylosidase (EC 3.2.1.37).	GH	Glycoside Hydrolases	368
GH55	exo-&beta;-1,3-glucanase (EC 3.2.1.58); endo-&beta;-1,3-glucanase (EC 3.2.1.39)	GH	Glycoside Hydrolases	1908
GH57	&alpha;-amylase (EC 3.2.1.1); &alpha;-galactosidase (EC 3.2.1.22); amylopullulanase (EC 3.2.1.41); cyclomaltodextrinase (EC 3.2.1.54); branching enzyme (EC 2.4.1.18); 4-&alpha;-glucanotransferase (EC 2.4.1.25)	GH	Glycoside Hydrolases	1084
GH58	endo-N-acetylneuraminidase or endo-sialidase (EC 3.2.1.129)	GH	Glycoside Hydrolases	1
GH59	&beta;-galactosidase (EC 3.2.1.23); galactocerebrosidase (EC 3.2.1.46)	GH	Glycoside Hydrolases	144
GH6	endoglucanase (EC 3.2.1.4); cellobiohydrolase (EC 3.2.1.91)	GH	Glycoside Hydrolases	18
GH62	&alpha;-L-arabinofuranosidase (EC 3.2.1.55)	GH	Glycoside Hydrolases	1
GH63	processing &alpha;-glucosidase (EC 3.2.1.106); &alpha;-1,3-glucosidase (EC 3.2.1.84); &alpha;-glucosidase (EC 3.2.1.20); mannosylglycerate &alpha;-mannosidase / mannosylglycerate hydrolase (EC 3.2.1.170)	GH	Glycoside Hydrolases	358
GH64	&beta;-1,3-glucanase (EC 3.2.1.39)	GH	Glycoside Hydrolases	21
GH65	&alpha;,&alpha;-trehalase (EC 3.2.1.28); maltose phosphorylase (EC 2.4.1.8); trehalose phosphorylase (EC 2.4.1.64); kojibiose phosphorylase (EC 2.4.1.230); trehalose-6-phosphate phosphorylase (EC 2.4.1.216); nigerose phosphorylase (EC 2.4.1.279); 3-O-&alpha;-glucopyranosyl-L-rhamnose phosphorylase (EC 2.4.1.282); 2-O-&alpha;-glucopyranosylglycerol: phosphate &beta;-glucosyltransferase (EC 2.4.1.-…	GH	Glycoside Hydrolases	711
GH66	cycloisomaltooligosaccharide glucanotransferase (EC 2.4.1.248); dextranase (EC 3.2.1.11).	GH	Glycoside Hydrolases	216
GH67	&alpha;-glucuronidase (EC 3.2.1.139); xylan &alpha;-1,2-glucuronidase (EC 3.2.1.131)	GH	Glycoside Hydrolases	1477
GH68	levansucrase (EC 2.4.1.10); &beta;-fructofuranosidase (EC 3.2.1.26); inulosucrase (EC 2.4.1.9).	GH	Glycoside Hydrolases	6
GH7	endo-&beta;-1,4-glucanase (EC 3.2.1.4); reducing end-acting cellobiohydrolase (EC 3.2.1.176); chitosanase (EC 3.2.1.132); endo-&beta;-1,3-1,4-glucanase (EC 3.2.1.73)	GH	Glycoside Hydrolases	6
GH70	dextransucrase (EC 2.4.1.5); alternansucrase (EC 2.4.1.140); reuteransucrase (EC 2.4.1.-); &alpha;-4,6-glucanotransferase (EC 2.4.1.-); &alpha;-1,2-branched dextransucrase (EC 2.4.1.-); &alpha;-4,3-glucanotransferase (EC 2.4.1.-)	GH	Glycoside Hydrolases	3
GH71	&alpha;-1,3-glucanase (EC 3.2.1.59).	GH	Glycoside Hydrolases	27
GH72	&beta;-1,3-glucanosyltransglycosylase (EC 2.4.1.-)	GH	Glycoside Hydrolases	930
GH73	lysozyme (EC 3.2.1.17); mannosyl-glycoprotein endo-&beta;-N-acetylglucosaminidase (EC 3.2.1.96); peptidoglycan hydrolase with endo-&beta;-N-acetylglucosaminidase specificity (EC 3.2.1.-)	GH	Glycoside Hydrolases	2867
GH74	endoglucanase (EC 3.2.1.4); oligoxyloglucan reducing end-specific cellobiohydrolase (EC 3.2.1.150); xyloglucanase (EC 3.2.1.151)	GH	Glycoside Hydrolases	147
GH75	chitosanase (EC 3.2.1.132)	GH	Glycoside Hydrolases	10
GH76	&alpha;-1,6-mannanase (EC 3.2.1.101)	GH	Glycoside Hydrolases	209
GH77	amylomaltase or 4-&alpha;-glucanotransferase (EC 2.4.1.25)	GH	Glycoside Hydrolases	4714
GH78	&alpha;-L-rhamnosidase (EC 3.2.1.40); rhamnogalacturonan &alpha;-L-rhamnohydrolase (EC 3.2.1.174); L-Rhap-&alpha;-1,3-D-Apif -specific &alpha;-1,3-L-rhamnosidase (EC 3.2.1.-)	GH	Glycoside Hydrolases	9187
GH79	&beta;-glucuronidase (EC 3.2.1.31); hyaluronoglucuronidase (EC 3.2.1.36); heparanase (EC 3.2.1.166); baicalin &beta;-glucuronidase (EC 3.2.1.167); &beta;-4-O-methyl-glucuronidase (EC 3.2.1.-)	GH	Glycoside Hydrolases	3
GH8	chitosanase (EC 3.2.1.132); cellulase (EC 3.2.1.4); licheninase (EC 3.2.1.73); endo-1,4-&beta;-xylanase (EC 3.2.1.8); reducing-end-xylose releasing exo-oligoxylanase (EC 3.2.1.156)	GH	Glycoside Hydrolases	906
GH81	endo-&beta;-1,3-glucanase (EC 3.2.1.39)	GH	Glycoside Hydrolases	61
GH83	neuraminidase (EC 3.2.1.18)	GH	Glycoside Hydrolases	6
GH84	N-acetyl &beta;-glucosaminidase (EC 3.2.1.52); hyaluronidase (EC 3.2.1.35); [protein]-3-O-(GlcNAc)-L-Ser/Thr &beta;-N-acetylglucosaminidase (EC 3.2.1.169)	GH	Glycoside Hydrolases	117
GH85	endo-&beta;-N-acetylglucosaminidase (EC 3.2.1.96)	GH	Glycoside Hydrolases	97
GH86	&beta;-agarase (EC 3.2.1.81); &beta;-porphyranase (EC 3.2.1.178)	GH	Glycoside Hydrolases	200
GH87	mycodextranase (EC 3.2.1.61); &alpha;-1,3-glucanase (EC 3.2.1.59)	GH	Glycoside Hydrolases	55
GH88	d-4,5-unsaturated &beta;-glucuronyl hydrolase (EC 3.2.1.-)	GH	Glycoside Hydrolases	874
GH89	&alpha;-N-acetylglucosaminidase (EC 3.2.1.50)	GH	Glycoside Hydrolases	1324
GH9	endoglucanase (EC 3.2.1.4); endo-&beta;-1,3(4)-glucanase / lichenase-laminarinase (EC 3.2.1.6); &beta;-glucosidase (EC 3.2.1.21); lichenase / endo-&beta;-1,3-1,4-glucanase (EC 3.2.1.73); exo-&beta;-1,4-glucanase / cellodextrinase (EC 3.2.1.74); cellobiohydrolase (EC 3.2.1.91); xyloglucan-specific endo-&beta;-1,4-glucanase / endo-xyloglucanase (EC 3.2.1.151); exo-&beta;-glucosaminidase (EC 3.2.1.1…	GH	Glycoside Hydrolases	4289
GH91	inulin lyase [DFA-I-forming] (EC 4.2.2.17); inulin lyase [DFA-III-forming] (EC 4.2.2.18); difructofuranose 1,2':2,3' dianhydride hydrolase [DFA-IIIase] (EC 3.2.1.-)	GH	Glycoside Hydrolases	306
GH92	mannosyl-oligosaccharide &alpha;-1,2-mannosidase (EC 3.2.1.113); mannosyl-oligosaccharide &alpha;-1,3-mannosidase (EC 3.2.1.-); mannosyl-oligosaccharide &alpha;-1,6-mannosidase (EC 3.2.1.-);&alpha;-mannosidase (EC 3.2.1.24); &alpha;-1,2-mannosidase (EC 3.2.1.-); &alpha;-1,3-mannosidase (EC 3.2.1.-); &alpha;-1,4-mannosidase (EC 3.2.1.-); mannosyl-1-phosphodiester &alpha;-1,P-mannosidase (EC 3.2.1.…	GH	Glycoside Hydrolases	7647
GH93	exo-&alpha;-L-1,5-arabinanase (EC 3.2.1.-)	GH	Glycoside Hydrolases	17
GH94	cellobiose phosphorylase (EC 2.4.1.20); laminaribiose phosphorylase (EC 2.4.1.31); cellodextrin phosphorylase (EC 2.4.1.49); chitobiose phosphorylase (EC 2.4.1.-); cyclic &beta;-1,2-glucan synthase (EC 2.4.1.-); cellobionic acid phosphorylase (EC 2.4.1.321); &beta;-1,2-oligoglucan phosphorylase (EC 2.4.1.-)	GH	Glycoside Hydrolases	4760
GH95	&alpha;-L-fucosidase (EC 3.2.1.51); &alpha;-1,2-L-fucosidase (EC 3.2.1.63); &alpha;-L-galactosidase (EC 3.2.1.-)	GH	Glycoside Hydrolases	5146
GH97	glucoamylase (EC 3.2.1.3); &alpha;-glucosidase (EC 3.2.1.20); &alpha;-galactosidase (EC 3.2.1.22)	GH	Glycoside Hydrolases	7503
GH98	blood-group endo-&beta;-1,4-galactosidase (EC 3.2.1.102); blood group A- and B-cleaving endo-&beta;-1,4-galactosidase (EC 3.2.1.-); endo-&beta;-1,4-xylanase (EC 3.2.1.8); endo-&beta;-1,4-xylanase (EC 3.2.1.8)	GH	Glycoside Hydrolases	663
GH99	glycoprotein endo-&alpha;-1,2-mannosidase (EC 3.2.1.130); mannan endo-1,2-&alpha;-mannanase (EC 3.2.1.-)	GH	Glycoside Hydrolases	4
GT1	UDP-glucuronosyltransferase (EC 2.4.1.17); zeatin O-&beta;-xylosyltransferase (EC 2.4.2.40); 2-hydroxyacylsphingosine 1-&beta;-galactosyltransferase (EC 2.4.1.45); N-acylsphingosine galactosyltransferase (EC 2.4.1.47); flavonol 3-O-glucosyltransferase (EC 2.4.1.91); anthocyanidin 3-O-glucosyltransferase (EC 2.4.1.115); sinapate 1-glucosyltransferase (EC 2.4.1.120); indole-3-acetate &beta;-glucosy…	GT	Glycosyl Transferases	539
GT10	galactoside &alpha;-1,3/1,4-L-fucosyltransferase (EC 2.4.1.65); galactoside &alpha;-1,3-L-fucosyltransferase (EC 2.4.1.152); glycoprotein &alpha;-1,3-L-fucosyltransferase (EC 2.4.1.214)	GT	Glycosyl Transferases	146
GT100	&alpha;-sialyltransferase (EC 2.4.99.-)	GT	Glycosyl Transferases	52
GT101	glucosyltransferase (EC 2.4.1.-)	GT	Glycosyl Transferases	196
GT102	dTDP-&beta;-L-Rhap : O-antigen-polysaccharide &alpha;-1,3-L-rhamnosyltransferase (EC 2.4.1.289)	GT	Glycosyl Transferases	4
GT103	UDP-GlcpNAc: O-antigen-polysaccharide &beta;-1,4-N-acetylglucosaminyltransferase (EC 2.4.1.56)	GT	Glycosyl Transferases	4
GT104	dTDP-&beta;-L-Rhap : arginine &alpha;-L-rhamnosyltransferase (EC 2.4.1.-)	GT	Glycosyl Transferases	22
GT11	GDP-L-Fuc: galactoside &alpha;-1,2-L-fucosyltransferase (EC 2.4.1.69); GDP-L-Fuc: &beta;-LacNac &alpha;-1,3-L-fucosyltransferase (EC 2.4.1.-)	GT	Glycosyl Transferases	525
GT12	[N-acetylneuraminyl]-galactosylglucosylceramide N-acetylgalactosaminyltransferase (EC 2.4.1.92).	GT	Glycosyl Transferases	1
GT13	&alpha;-1,3-mannosyl-glycoprotein &beta;-1,2-N-acetylglucosaminyltransferase (EC 2.4.1.101)	GT	Glycosyl Transferases	83
GT14	&beta;-1,3-galactosyl-O-glycosyl-glycoprotein &beta;-1,6-N-acetylglucosaminyltransferase (EC 2.4.1.102); N-acetyllactosaminide &beta;-1,6-N-acetylglucosaminyltransferase (EC 2.4.1.150); protein O-&beta;-xylosyltransferase (EC 2.4.2.26); UDP-GlcA:arabinogalactan &beta;-glucuronosyltransferase (EC 2.4.1.-)	GT	Glycosyl Transferases	236
GT17	&beta;-1,4-mannosyl-glycoprotein &beta;-1,4-N-acetylglucosaminyltransferase (EC 2.4.1.144).	GT	Glycosyl Transferases	154
GT19	lipid-A-disaccharide synthase (EC 2.4.1.182).	GT	Glycosyl Transferases	1502
GT2	cellulose synthase (EC 2.4.1.12); chitin synthase (EC 2.4.1.16); dolichyl-phosphate &beta;-D-mannosyltransferase (EC 2.4.1.83); dolichyl-phosphate &beta;-glucosyltransferase (EC 2.4.1.117); N-acetylglucosaminyltransferase (EC 2.4.1.-); N-acetylgalactosaminyltransferase (EC 2.4.1.-); hyaluronan synthase (EC 2.4.1.212); chitin oligosaccharide synthase (EC 2.4.1.-); &beta;-1,3-glucan synthase (EC 2.…	GT	Glycosyl Transferases	21362
GT20	&alpha;,&alpha;-trehalose-phosphate synthase [UDP-forming] (EC 2.4.1.15); Glucosylglycerol-phosphate synthase (EC 2.4.1.213); trehalose-6-P phosphatase (EC 3.1.3.12); [retaining] GDP-valeniol: validamine 7-phosphate valeniolyltransferase (EC 2.-.-.-)	GT	Glycosyl Transferases	22
GT21	UDP-Glc: ceramide &beta;-glucosyltransferase (EC 2.4.1.80).	GT	Glycosyl Transferases	4
GT22	Dol-P-Man: Man6GlcNAc2-PP-Dol &alpha;-1,2-mannosyltransferase (EC 2.4.1.259); Dol-P-Man: Man8GlcNAc2-PP-Dol &alpha;-1,2-mannosyltransferase (EC 2.4.1.261); Dol-P-Man: Man2-GlcNAc-phosphatidylinositol &alpha;-1,2-mannosyltransferase (EC 2.4.1.-); Dol-P-Man: Man3-GlcNAc-phosphatidylinositol &alpha;-1,2-mannosyltransferase (EC 2.4.1.-)	GT	Glycosyl Transferases	905
GT23	N-acetyl-&beta;-D-glucosaminide &alpha;-1,6-L-fucosyltransferase (EC 2.4.1.68); chitin-oligosaccharide &alpha;-1,6-L-fucosyltransferase (EC 2.4.1.-)	GT	Glycosyl Transferases	30
GT25	lipopolysaccharide &beta;-1,4-galactosyltransferase (EC 2.4.1.-); &beta;-1,3-glucosyltransferase (EC 2.4.1.-); &beta;-1,2-glucosyltransferase (EC 2.4.1.-); &beta;-1,2-galactosyltransferase (EC 2.4.1.-); LPS &beta;-1,4-galactosyltransferase (EC 2.4.1.-); occidiofungin &beta;-xylosyltransferase (EC 2.4.2.-); UDP-Gal:procollagen &beta;-galactosyltransferase (EC 2.4.1.50)	GT	Glycosyl Transferases	54
GT26	UDP-ManNAcA: &beta;-N-acetyl mannosaminuronyltransferase (EC 2.4.1.-); UDP-ManNAc: &beta;-N-acetyl-mannosaminyltransferase (EC 2.4.1.-); UDP-Glc: &beta;-1,4-glucosyltransferase (EC 2.4.1.-); &beta;-1,4-galactosyltransferase (EC 2.4.1.-)	GT	Glycosyl Transferases	2959
GT28	1,2-diacylglycerol 3-&beta;-galactosyltransferase (EC 2.4.1.46); 1,2-diacylglycerol 3-&beta;-glucosyltransferase (EC 2.4.1.157); UDP-GlcNAc: Und-PP-MurAc-pentapeptide &beta;-N-acetylglucosaminyltransferase (EC 2.4.1.227); digalactosyldiacylglycerol synthase (EC 2.4.1.241)	GT	Glycosyl Transferases	3110
GT29	sialyltransferase (EC 2.4.99.-); &beta;-galactoside &alpha;-2,6-sialyltransferase (EC 2.4.99.1); &alpha;-N-acetylgalactosaminide &alpha;-2,6-sialyltransferase (EC 2.4.99.3); &beta;-galactoside &alpha;-2,3-sialyltransferase (EC 2.4.99.4); N-acetyllactosaminide &alpha;-2,3-sialyltransferase (EC 2.4.99.6); (&alpha;-N-acetyl-neuraminyl-2,3-&beta;-galactosyl-1,3)-N-acetylgalactosaminide &alpha;-2,6-si…	GT	Glycosyl Transferases	89
GT3	glycogen synthase (EC 2.4.1.11).	GT	Glycosyl Transferases	1920
GT30	CMP-&beta;-KDO: &alpha;-3-deoxy-D-manno-octulosonic-acid (KDO) transferase (EC 2.4.99.-).	GT	Glycosyl Transferases	2087
GT31	N-acetyllactosaminide &beta;-1,3-N-acetylglucosaminyltransferase (EC 2.4.1.149); Glycoprotein-N-acetylgalactosamine 3-&beta;-galactosyltransferase (EC 2.4.1.122); fucose-specific &beta;-1,3-N-acetylglucosaminyltransferase (EC 2.4.1.-); globotriosylceramide &beta;-1,3-GalNAc transferase (EC 2.4.1.79); chondroitin synthase (&beta;-1,3-GlcUA and &beta;-1,4-GalNAc transferase (EC 2.4.1.175); chondroi…	GT	Glycosyl Transferases	9
GT32	&alpha;-1,6-mannosyltransferase (EC 2.4.1.-); &alpha;-1,4-N-acetylglucosaminyltransferase (EC 2.4.1.-); &alpha;-1,4-N-acetylgalactosaminyltransferase (EC 2.4.1.-);GDP-Man: inositol-phosphorylceramide transferase (EC 2.4.1.-); UDP-Gal: &beta;-galactoside &alpha;-1,4-galactosyltransferase (EC 2.4.1.-); UDP-Gal: lactose/N-acetyl-lactosamine &alpha;-1,4-galactosyltransferase (EC 2.4.1.-)	GT	Glycosyl Transferases	1154
GT33	GDP-Man: chitobiosyldiphosphodolichol &beta;-mannosyltransferase (EC 2.4.1.142).	GT	Glycosyl Transferases	3
GT34	UDP-Gal: galactomannan &alpha;-1,6-galactosyltransferase (EC 2.4.1.-); UDP-Xyl: xyloglucan &alpha;-1,6-xylosyltransferase (EC 2.4.2.39); &alpha;-1,2-galactosyltransferase (EC 2.4.1.-)	GT	Glycosyl Transferases	6
GT35	glycogen or starch phosphorylase (EC 2.4.1.1).	GT	Glycosyl Transferases	5339
GT37	galactoside 2-L-fucosyltransferase (EC 2.4.1.69)	GT	Glycosyl Transferases	6
GT39	Dol-P-Man: protein &alpha;-mannosyltransferase (EC 2.4.1.109)	GT	Glycosyl Transferases	509
GT4	sucrose synthase (EC 2.4.1.13); sucrose-phosphate synthase (EC 2.4.1.14); &alpha;-glucosyltransferase (EC 2.4.1.52); lipopolysaccharide N-acetylglucosaminyltransferase (EC 2.4.1.56); phosphatidylinositol &alpha;-mannosyltransferase (EC 2.4.1.57); GDP-Man: Man1GlcNAc2-PP-dolichol &alpha;-1,3-mannosyltransferase (EC 2.4.1.132); GDP-Man: Man3GlcNAc2-PP-dolichol/Man4GlcNAc2-PP-dolichol &alpha;-1,2-ma…	GT	Glycosyl Transferases	8836
GT41	UDP-GlcNAc: peptide &beta;-N-acetylglucosaminyltransferase (EC 2.4.1.255); UDP-Glc: peptide N-&beta;-glucosyltransferase (EC 2.4.1.-)	GT	Glycosyl Transferases	241
GT45	&alpha;-N-acteylglucosaminyltransferase (EC 2.4.1.-)	GT	Glycosyl Transferases	1
GT47	heparan &beta;-glucuronyltransferase (EC 2.4.1.225); xyloglucan &beta;-galactosyltransferase (EC 2.4.1.-); heparan synthase (EC 2.4.1.-); arabinan &alpha;-L-arabinosyltransferase (EC 2.4.2.-).	GT	Glycosyl Transferases	1393
GT49	&beta;-1,3-N-acetylglucosaminyltransferase (EC 2.4.1.-).	GT	Glycosyl Transferases	11
GT5	UDP-Glc: glycogen glucosyltransferase (EC 2.4.1.11); ADP-Glc: starch glucosyltransferase (EC 2.4.1.21); NDP-Glc: starch glucosyltransferase (EC 2.4.1.242); UDP-Glc: &alpha;-1,3-glucan synthase (EC 2.4.1.183) UDP-Glc: &alpha;-1,4-glucan synthase (EC 2.4.1.-)	GT	Glycosyl Transferases	2938
GT50	Dol-P-Man &alpha;-1,4-mannosyltransferase (EC 2.4.1.-)	GT	Glycosyl Transferases	100
GT51	murein polymerase (EC 2.4.1.129).	GT	Glycosyl Transferases	6862
GT52	&alpha;-2,3-sialyltransferase (EC 2.4.99.4); &alpha;-glucosyltransferase (EC 2.4.1.-)	GT	Glycosyl Transferases	1
GT56	TDP-Fuc4NAc: lipid II Fuc4NAc transferase (EC 2.4.1.-)	GT	Glycosyl Transferases	19
GT57	Dol-P-Glc: &alpha;-1,3-glucosyltransferase (EC 2.4.1.-)	GT	Glycosyl Transferases	14
GT6	&alpha;-1,3-galactosyltransferase (EC 2.4.1.87); &alpha;-1,3 N-acetylgalactosaminyltransferase (EC 2.4.1.40); &alpha;-galactosyltransferase (EC 2.4.1.37); globoside &alpha;-N-acetylgalactosaminyltransferase (EC 2.4.1.88).	GT	Glycosyl Transferases	42
GT60	UDP-GlcNAc: polypeptide &alpha;-N-acetylglucosaminyltransferase (EC 2.4.1.-); UDP-GlcNAc: hydroxyproline polypeptide &alpha;-N-acetylglucosaminyltransferase (EC 2.4.1.-)	GT	Glycosyl Transferases	3
GT61	&beta;-1,2-xylosyltransferase (EC 2.4.2.38) ; protein O-&beta;-N-acetylglucosaminyltransferase (EC 2.4.1.94) ; xylan &alpha;-1,3-arabinofuranosyltransferase (EC 2.4.2.-) ;	GT	Glycosyl Transferases	4
GT64	UDP-GlcNAc: heparan &alpha;-N-acetylhexosaminyltransferase (EC 2.4.1.224)	GT	Glycosyl Transferases	10
GT66	dolichyl-diphosphooligosaccharide芒鈧€漰rotein glycotransferase (EC 2.4.99.18); undecaprenyl-diphosphooligosaccharide芒鈧€漰rotein glycotransferase (EC 2.4.99.19)	GT	Glycosyl Transferases	1410
GT7	lactose synthase (EC 2.4.1.22); &beta;-N-acetylglucosaminyl-glycopeptide &beta;-1,4-galactosyltransferase (EC 2.4.1.38); N-acetyllactosamine synthase (EC 2.4.1.90); xylosylprotein &beta;-4-galactosyltransferase (EC 2.4.1.133); UDP-Gal: neolactotriaosylceramide &beta;-1,4-galactosyltransferase (EC 2.4.1.275); &beta;-1,4-N-acetylglucosaminyltransferase (EC 2.4.1.-)	GT	Glycosyl Transferases	88
GT74	&alpha;-1,2-L-fucosyltransferase (EC 2.4.1.69)	GT	Glycosyl Transferases	37
GT76	Dol-P-Man: &alpha;-1,6-mannosyltransferase (EC 2.4.1.-)	GT	Glycosyl Transferases	3
GT77	&alpha;-xylosyltransferase (EC 2.4.2.39); &alpha;-1,3-galactosyltransferase (EC 2.4.1.37); arabinosyltransferase (EC 2.4.2.-); arabinosyltransferase (EC 2.4.2.-)	GT	Glycosyl Transferases	7
GT8	lipopolysaccharide &alpha;-1,3-galactosyltransferase (EC 2.4.1.44); UDP-Glc: (glucosyl)lipopolysaccharide &alpha;-1,2-glucosyltransferase (EC 2.4.1.-); lipopolysaccharide glucosyltransferase 1 (EC 2.4.1.58); glycogenin glucosyltransferase (EC 2.4.1.186); inositol 1-&alpha;-galactosyltransferase (galactinol synthase) (EC 2.4.1.123); homogalacturonan &alpha;-1,4-galacturonosyltransferase (EC 2.4.1.…	GT	Glycosyl Transferases	1619
GT80	&beta;-galactoside &alpha;-2,6-sialyltransferase (EC 2.4.99.1); &beta;-galactoside &alpha;-2,3-sialyltransferase (EC 2.4.99.4)	GT	Glycosyl Transferases	1
GT81	NDP-Glc: glucosyl-3-phosphoglycerate synthase (EC 2.4.1.-); NDP-Man: mannosyl-3-phosphoglycerate synthase (EC 2.4.1.-);ADP-Glc: glucosyl-2-glycerate synthase (EC 2.4.1.-)	GT	Glycosyl Transferases	19
GT82	UDP-GalNAc: &beta;-1,4-N-acetylgalactosaminyltransferase (EC 2.4.1.-)	GT	Glycosyl Transferases	32
GT83	undecaprenyl phosphate-&alpha;-L-Ara4N: 4-amino-4-deoxy-&beta;-L-arabinosyltransferase (EC 2.4.2.43); dodecaprenyl phosphate-&beta;-galacturonic acid: lipopolysaccharide core &alpha;-galacturonosyl transferase (EC 2.4.1.-)	GT	Glycosyl Transferases	334
GT84	cyclic &beta;-1,2-glucan synthase (EC 2.4.1.-);	GT	Glycosyl Transferases	1071
GT87	polyprenol-P-Man: &alpha;-1,2-mannosyltransferase (EC 2.4.1.-)	GT	Glycosyl Transferases	384
GT89	&beta;-D-arabinofuranosyl-1-monophosphoryldecaprenol : arabinan &beta;-1,2-arabinofuranosyltransferase (EC 2.4.2.-)	GT	Glycosyl Transferases	3
GT9	lipopolysaccharide N-acetylglucosaminyltransferase (EC 2.4.1.56); heptosyltransferase (EC 2.4.-.-).	GT	Glycosyl Transferases	1697
GT90	UDP-Xyl: (mannosyl) glucuronoxylomannan/galactoxylomannan &beta;-1,2-xylosyltransferase (EC 2.4.2.-); UDP-Glc: protein O-&beta;-glucosyltransferase (EC 2.4.1.-); UDP-Xyl: protein O-&beta;-xylosyltransferase (EC 2.4.2.-)	GT	Glycosyl Transferases	16
GT92	UDP-Gal: N-glycan core &alpha;-1,6-fucoside &beta;-1,4-galactosyltransferase (EC 2.4.1.-); UDP-Gal: &beta;-galactoside &beta;-1,4-galactosyltransferase (EC 2.4.1.-)	GT	Glycosyl Transferases	32
GT94	GDP-Man: GlcA-&beta;-1,2-Man-&alpha;-1,3-Glc-&beta;-1,4-Glc-&alpha;-1-PP-undecaprenol &beta;-1,4-mannosyltransferase (EC 2.4.1.251)	GT	Glycosyl Transferases	1
GT96	UDP-Gal: peptidyl serine &alpha;-galactosyltransferase (EC 2.4.1.-)	GT	Glycosyl Transferases	131
GT97	CMP-Neu5Ac:&alpha;-galactoside &alpha;-2,6-sialyltransferase (EC 2.4.99.-); CMP-Neu5Ac:&alpha;-glucoside &alpha;-2,6-sialyltransferase (EC 2.4.99.-);	GT	Glycosyl Transferases	1
GT99	CMP-&beta;-KDO 3-deoxy-&beta;-D-manno-oct-2-ulosonic acid transferase (EC 2.4.99.-)	GT	Glycosyl Transferases	91
PL1	pectate lyase (EC 4.2.2.2); exo-pectate lyase (EC 4.2.2.9); pectin lyase (EC 4.2.2.10).	PL	Polysaccharide Lyases	4182
PL10	pectate lyase (EC 4.2.2.2)	PL	Polysaccharide Lyases	914
PL11	rhamnogalacturonan endolyase (EC 4.2.2.23); rhamnogalacturonan exolyase (EC 4.2.2.24)	PL	Polysaccharide Lyases	2976
PL12	heparin-sulfate lyase (EC 4.2.2.8)	PL	Polysaccharide Lyases	191
PL13	heparin lyase (EC 4.2.2.7)	PL	Polysaccharide Lyases	2
PL14	alginate lyase (EC 4.2.2.3); exo-oligoalginate lyase (EC 4.2.2.-); &beta;-1,4-glucuronan lyase (EC 4.2.2.14)	PL	Polysaccharide Lyases	4
PL15	oligo-alginate lyase (EC 4.2.2.-); alginate lyase (EC 4.2.2.3)	PL	Polysaccharide Lyases	11
PL16	hyaluronan lyase (EC 4.2.2.1).	PL	Polysaccharide Lyases	1
PL17	alginate lyase (EC 4.2.2.3); oligoalginate lyase (EC 4.2.2.-)	PL	Polysaccharide Lyases	52
PL21	heparin lyase (EC 4.2.2.7); heparin-sulfate lyase (EC 4.2.2.8); acharan-sulfate lyase (EC 4.2.2.-)	PL	Polysaccharide Lyases	12
PL22	oligogalacturonate lyase / oligogalacturonide lyase (EC 4.2.2.6)	PL	Polysaccharide Lyases	140
PL24	ulvan lyase (EC 4.2.2.-).	PL	Polysaccharide Lyases	4
PL26	rhamnogalacturonan exolyase (EC 4.2.2.24).	PL	Polysaccharide Lyases	572
PL27	L-rhamnose-&alpha;-1,4-D-glucuronate lyase (EC 4.2.2.-).	PL	Polysaccharide Lyases	37
PL28	ulvan lyase (EC 4.2.2.-)	PL	Polysaccharide Lyases	13
PL3	pectate lyase (EC 4.2.2.2).	PL	Polysaccharide Lyases	10
PL4	rhamnogalacturonan endolyase (EC 4.2.2.23).	PL	Polysaccharide Lyases	68
PL6	alginate lyase (EC 4.2.2.3); chondroitinase B (EC 4.2.2.19); MG-specific alginate lyase (EC 4.2.2.-)	PL	Polysaccharide Lyases	61
PL7	poly(&beta;-mannuronate) lyase / M-specific alginate lyase (EC 4.2.2.3); &alpha;-L-guluronate lyase / G-specific alginate lyase (EC 4.2.2.11); poly-(MG)-lyase / MG-specific alginate lyase (EC 4.2.2.-)	PL	Polysaccharide Lyases	35
PL8	hyaluronate lyase (EC 4.2.2.1); chondroitin AC lyase (EC 4.2.2.5); xanthan lyase (EC 4.2.2.12); chondroitin ABC lyase (EC 4.2.2.20)	PL	Polysaccharide Lyases	212
PL9	pectate lyase (EC 4.2.2.2); exopolygalacturonate lyase (EC 4.2.2.9); thiopeptidoglycan lyase (EC 4.2.2.-).	PL	Polysaccharide Lyases	629
